# Supplementary material for: On the temporal spreading of the SARS-CoV-2
Source: PLoS One. 2020 Oct 29;15(10):e0240777. doi: 10.1371/journal.pone.0240777 (PMC7595331; doi:10.1371/journal.pone.0240777)
Supplement: S2 File — (XLSX) [file pone.0240777.s002.xlsx]

## Sheet: Sheet1
Country
